# Supplementary material for: Dynamic Evolution and Correlation between Metabolites and Microorganisms during Manufacturing Process and Storage of Fu Brick Tea
Source: Metabolites. 2021 Oct 13;11(10):703. doi: 10.3390/metabo11100703 (PMC8539874; doi:10.3390/metabo11100703)
Supplement: Supplementary file 1 [file metabolites-11-00703-s001.zip]

Archive with 1 entries (1 files):
- metabolites-1398174-Supp-final.pdf
